# Supplementary material for: The allometric growth relationship between electricity consumption and economics in China
Source: PLoS One. 2023 Nov 15;18(11):e0291671. doi: 10.1371/journal.pone.0291671 (PMC10651011; doi:10.1371/journal.pone.0291671)
Supplement: S1 Data — (XLSX) [file pone.0291671.s001.xlsx]

## Sheet: Electricity Consumption
ID	province	1972	1973	1974	1975	1976	1977	1978	1979	1980	1981	1982	1983	1984	1985	1986	1987	1988	1989	1990	1991	1992	1993	1994	1995	1996	1997	1998	1999	2000	2001	2002	2003	2004	2005	2006	2007	2008	2009	2010	2011	2012	2013	2014	2015	2016	2017	2018	2019
1	Beijing	7904.45	7824.18	7485.97	8547.97	8153.24	8069.43	8770.57	8020.98	7483.28	7486.17	6896.86	6107.68	5645.63	4894.6	4756.93	4509.22	3855.73	3592.3	3476.47	3132.67	2902.45	2539.19	2121.09	1721.36	1550.78	1459.69	1339.15	1285.23	1216.16	1077.85	1015.98	918.115	841.727	818.622	753.371	677.387	620.531	608.202	573.844	505.608	488.999	468.248	439.294	413.963	397.47	380.829	376.775	329.646
2	Tianjin	7133.23	7102.6	6983.06	7613.62	8137.93	8390.67	8044.9	8216.32	7960.01	7955.72	7044.08	6775.24	6038.77	5361.82	5113.64	4803.19	4374.4	4172.21	3920.95	3777.57	3405.43	2908.47	2280.46	1892.1	1667.75	1518.66	1389.15	1405.74	1375.22	1291.97	1275.78	1214.11	1128.17	985.344	971.712	942.19	767.792	731.416	700.03	614.781	560.343	538.957	505.095	484.092	451.731	434.299	454.629	622.506
3	Hebei	8647.57	8429.42	8663.81	9406.58	9481.15	8631.31	9118.32	8816.06	8674.06	8647.88	7845.69	7608.14	6992.66	6151.98	6272.16	5682.66	4587.14	4230.94	3922.13	3594.95	3436	2818.79	2362.81	1981.37	1784.37	1674.92	1603.96	1651.89	1604.58	1572.57	1604.83	1587.84	1523.31	1500.1	1512.81	1479.84	1308.41	1359.9	1319.74	1217.54	1158.12	1148.77	1126.44	1065.44	1017.92	1011.79	1017.95	1098.43
4	Shanxi	9185.59	9673.72	10290.3	10828	11346.5	11470.9	11859.3	10575	10903.8	9910.44	9291.77	8859.15	7601.05	7459.24	7839.15	8173.25	7170.14	6564.21	5945.46	5872.78	5505.39	4887.48	4344.62	3699.71	3276.9	3039.9	2717.77	2738.04	2719.77	2747.34	2704.83	2562.91	2356.38	2236.91	2249.99	2238.89	1796.66	1722.6	1586.81	1468.66	1457.79	1453.99	1428.23	1360.76	1377.11	1281.91	1284.64	1328.5
5	Inner Mongolia	5858.74	5175.86	4919.09	4895.98	5036.39	5227.49	5461.75	6842.84	6769.01	6198.97	5756.28	5411.79	4910.3	4222.67	4323.57	4064.65	3627.24	3819.22	3774.66	3586.5	3363.47	2874.96	2367.32	2101.98	1945.78	1822.52	1725.25	1694.37	1651.65	1638.98	1650.9	1702.49	1761.16	1709.9	1789.78	1806.29	1436.61	1322.28	1316.68	1298.11	1269.98	1296.25	1360	1426.05	1437.01	1796.62	1939.61	2122.29
7	Liaoning	12781.8	11812.2	11403	11090.2	11691.2	11048.1	11713.4	11599.2	10582.9	10208.2	9413.84	8497.8	7375.86	6708.45	6119.7	5591.12	4843.45	4366.8	4347.42	4079.61	3640.54	2885.41	2433.37	2238.06	2093.44	1909.13	1741.45	1648.14	1603.93	1519.48	1483	1477.52	1585.88	1380.05	1320.08	1217.73	1033.03	978.255	929.314	837.52	764.657	741.741	712.181	692.347	915.813	912.247	909.48	963.891
8	Jilin	13701.8	12638.2	12918.6	12258.6	14115.9	12629.6	12579.3	12279.9	11505.1	10385.8	9747.74	8385.74	7627.29	6962.57	6628.15	5663.4	4810.75	4591.6	4474.72	4404.38	3954.64	3348.4	2681.05	2330.26	2078.17	1944.26	1719.17	1701.23	1493.05	1391.62	1305.86	1350.06	1226.97	1044.76	964.792	875.435	772.615	707.883	665.676	596.234	533.535	503.68	483.81	463.595	451.81	470.393	497.903	665.142
9	Heilongjiang	5489.2	5617	5826.48	6041.7	6576.98	6525.37	6421.05	6423.08	5998.19	6127.9	6151.37	6018.06	5763.43	5603.94	5352.42	5290.04	4725.88	4448.78	4138.65	3866.24	3568.4	2980.93	2302.95	1918.09	1684.67	1554.95	1500.76	1478.93	1403.44	1347.63	1287.94	1241.26	1140.17	1008.13	961.155	885.332	805.713	801.991	721.255	637.315	604.678	587.641	577.796	569.768	582.747	583.908	595.222	731.671
10	Shanghai	5746.29	6333.42	5671.75	5815.7	5912.45	5643.77	5428.69	5440.42	5141.24	5039.41	5027.74	4978.54	4743.51	4366.36	4396.05	4197.01	3712.71	3540.59	3386.83	3229.89	2848.4	2266.46	1895.15	1613.43	1455.26	1320.96	1270.52	1196.55	1172.57	1138.13	1124.73	1114.35	1017.54	996.977	936.556	858.315	808.977	766.546	754.906	697.875	670.607	652.991	580.892	559.457	527.357	498.407	479.396	411.214
11	Jiangsu	5366.47	5584.74	5145.98	5685.82	6287.17	6400.2	5852.19	5546.81	5860.54	5802.53	5495.3	5258.31	4804.09	4120.16	3997.38	3651.27	2994.57	2832.19	2872.35	2801.62	2382.55	1878.74	1569.28	1355.09	1237.68	1158.48	1090.92	1100.69	1135.58	1140.38	1173.9	1209.63	1213.1	1179.36	1181.93	1134.59	1006.49	961.767	932.849	871.838	847.401	837.808	770.114	729.459	705.398	676.36	661.833	628.717
12	Zhejiang	4908.16	5275.32	4968.23	5005.34	5376.42	5783	5637.73	5073.85	4983.33	4703.7	4475.88	4479.37	4029.7	3345.84	3203.83	3049.55	2653.52	2462.78	2519.62	2389.47	2187.63	1778.86	1454.87	1221.28	1131.14	1080.19	1068.17	1123.65	1201.84	1229.86	1262.82	1278.05	1218.62	1223.99	1214.64	1167.43	1082.28	1074.99	1017.57	964.425	926.17	919.135	872.822	828.676	819.699	748.179	806.593	754.75
13	Anhui	4835.86	5383.53	5197.81	6028.84	6063.33	6382.98	7370.73	7189.02	6668.79	5584.41	5420.63	5063.98	4378.1	3816.84	3738.96	3520.93	3057	2829.24	2794.59	2987.33	2693.86	2212.84	1967.22	1595.99	1460.34	1337.97	1217.43	1153.04	1167.83	1107.56	1107.85	1135.43	1084.06	1088.11	1083.32	1044.84	970.304	946.365	872.143	798.129	790.783	802.605	760.324	745.168	735.418	711.185	711.528	619.982
14	Fujian	3512.36	4227.77	3686.89	4343.8	4682.44	4741.46	4417.66	4138.44	4904.66	4233.1	4385.88	4365.22	3915.7	3513.07	3511.12	3265.89	2733.96	2598.45	2369.95	2305.23	2102.29	1678.49	1360.05	1238.61	1126.9	1044.03	1013.31	1034.44	1066.57	1078.34	1112.09	1174.54	1152.72	1154.27	1143.01	1081.61	991.914	927.485	892.366	863.237	801.704	781.598	771.453	712.807	683.284	656.489	646.246	566.576
15	Jiangxi	4509.83	4956.61	4344.2	4944.22	4982.9	5287.51	5167.82	4773.88	5134.5	4865.58	4601.37	4627.77	4259.95	3950.65	3905.26	3827.89	3419.81	3108.53	2872.43	2744.68	2482.13	2070.66	1699.6	1585.92	1343.59	1088.76	1090.88	1046.13	1039.16	1021.66	1006.21	1066.93	1125.93	966.239	925.624	881.152	783.067	795.827	741.182	713.589	670.097	660.536	648.135	650.127	639.224	646.786	649.891	620.418
16	Shandong	5311.22	5433.16	5019.49	5948.61	6866.58	6760.52	7133.73	7054.85	6424.19	5615.6	5161.11	4763.93	4078.86	3863.27	4054.62	3728.36	3398.19	3261.5	2969.1	2755.81	2587.8	2211.05	1760.72	1496.07	1354.16	1288.37	1200.94	1220.61	1200.26	1201.22	1208.45	1155.57	1127.5	1040.79	1037.47	1007.12	881.565	867.658	842.09	801.391	758.719	746.671	710.707	812.2	792.472	747.604	795.593	875.083
17	Henan	5877.39	5941.05	6492.66	6695.62	7097.67	7948.1	8159.83	7846.28	7151.34	6908.17	7009.49	6086.6	5771.81	5025.46	4880.55	4463.55	4023.24	3860.52	3618.19	3528.73	3275.76	2748.58	2256.22	1894.08	1688.71	1616.55	1497.33	1487.26	1421.98	1461.07	1518.11	1535.65	1519.36	1277.69	1232.33	1204.33	1093.75	1068.44	1019.37	987.389	928.299	901.602	835.637	778.23	738.576	710.655	711.189	619.987
18	Hubei	5285.88	5197.28	5255.26	6009.16	5478.89	5237.59	5592.05	5713.68	6312.57	6007.28	6012.01	6276.18	5329.66	4857.42	4718.93	4419.84	4029.33	3730.78	3407.79	3309.64	2938.27	2621.84	2238.19	1923.61	1700.96	1541.7	1468.34	1472.1	1418.81	1355.54	1333.93	1322.56	1241.58	1197.1	1150.99	1059.88	934.363	875.798	833.212	738.967	677.694	660.661	605.035	563.502	539.914	526.804	526.19	483.107
19	Hunan	4108.03	5012.95	3986.32	4812.5	4818.19	5887.59	6101.1	5558.68	5948.26	5630.01	5471.79	5142.37	4844.23	4323.76	4062.41	3800.77	3357.81	3216.66	2965.4	2818.67	2598.76	2248.62	1823.31	1607.49	1385.26	1247.27	1216.35	1171.41	1143.51	1147.68	1150.15	1173.71	1174.44	1022.47	999.874	943.451	783.167	773.809	730.71	657.585	607.785	580.813	529.224	500.872	474.036	466.481	479.122	468.906
20	Guangdong	3423.65	3781.02	2016.64	4327.03	4974.42	4441.09	4406.24	5179.13	4222.71	3810.79	3741.47	3966.37	3333.04	2909	2845.45	2726.71	2321.72	2160.79	2187.48	2146.21	1983.57	1704.87	1496.35	1327.58	1254.85	1181.88	1157.97	1174.23	1242.48	1211.39	1250.02	1282	1265.41	1185.23	1129.85	1068.08	952.482	914.237	882.386	826.724	809.457	776.998	772.046	729.365	693.851	664.283	650.03	621.894
21	Guangxi	4275.29	4409.7	8983.46	4855.27	5298.57	5893.82	5934.08	5616.5	5063.19	4472.06	4236.16	4677.56	4454.65	4280.82	4149.15	3966.27	3139.97	2734.65	2681.86	2514.71	2284.36	1936.77	1571.41	1474.23	1423.69	1355.6	1386.32	1430.63	1511.69	1456.21	1414.37	1470.8	1330.6	1280.46	1220.9	1169.66	1073.05	1103.66	1037.88	948.914	885.225	860.857	834.556	794.091	742.263	780.073	836.771	897.955
22	Hainan	0	0	0	0	0	0	0	0	0	0	0	0	0	0	0	0	568.052	853.778	798.164	955.85	784.772	736.542	708.696	729.663	757.096	761.837	723.21	757.075	728.385	741.751	762.373	830.579	837.664	908.807	934.817	902.988	809.815	808.664	770.259	734.463	736.463	737.4	719.509	735.559	708.847	683.355	676.276	668.685
23	Chongqing	0	0	0	0	0	0	0	0	0	0	0	0	0	0	0	0	0	0	0	0	0	0	0	0	0	941.443	952.557	1028.87	1024.53	1249.04	1246.28	1294.38	1147.72	1002.62	1037.05	960.666	836.104	817.457	790.403	716.216	634.115	642.553	608.052	556.948	521.341	513.032	552.129	491.405
24	Sichuan	5279.32	5136.58	4819.78	5524.1	5160.53	5647.5	5295.92	5527.47	5162.7	4943.39	4779.55	4700.33	4355.14	4093.28	3860.92	3623.54	3232.24	3174.94	2851.31	2737.9	2556.23	2282.89	1853.17	1595.61	1434.27	981.297	906.586	873.012	942.323	973.019	983.631	997.632	944.641	868.522	844.512	775.627	661.277	640.487	616.871	564.287	518.871	500.674	470.753	435.303	637.938	596.313	604.622	565.473
25	Guizhou	7616.48	7072.91	6993.46	8041.8	8017.06	7847.3	8483.48	7581.4	6968.14	6351.45	6310.62	6723.51	5911.15	5491.45	5194.73	4730.48	3911.34	3813.64	3726.42	3659.09	3602.54	2354.86	3107.54	3000.38	2792.15	2470.4	2687.18	2778.15	2794.23	2957.72	2948.54	3863.52	3476.34	2428.27	2488.18	2319.95	1906.97	1917.61	1815.19	1655.83	1527.54	1406.64	1266.66	1118.02	1054.44	1022.75	1001	918.939
26	Yunnan	6464.65	6652.01	6913.87	6767.36	6050.33	7200.93	6899.35	6816.35	6303.55	6103.26	5210.68	4769.72	4946.98	4508.97	4541.11	3760.03	3024.46	2787.79	2555.42	2376.9	2127.19	1764.39	1638.59	1492.95	1307.43	1200.09	1235.75	1285.83	1360.3	1500.02	1527.14	1603.23	1541.87	1609.74	1618.82	1562.11	1457.17	1444.45	1389.87	1353.93	1276.4	1245.47	1193.47	1056.31	953.8	939.192	939.024	780.236
27	Tibet	1247.06	1409.98	1983.64	1673.15	1888.19	2060.76	2015.04	2054.79	1926.18	1538.46	1473.07	1388.53	1002.63	810.811	680.449	577.019	547.802	568.39	535.523	483.492	443.406	441.796	399	357.334	354.771	331.279	307.617	288.319	275.772	285.915	296.439	356.545	387.678	442.207	447.104	439.329	405.217	401.033	402.199	392.354	396.559	379.487	369.015	394.879	427.476	443.887	467.099	462.135
28	Shaanxi	7124.57	7828.86	8241.94	8736.52	9694.75	9600	9178.79	8334.39	8840.89	8260.53	7791.07	7307.94	6705.49	6161.97	5969.02	5535.89	4587.94	4505.65	4190.9	3851.98	3631.34	3144.97	2720.54	2282.92	2046.73	1915.39	1759.42	1708.51	1622.84	1599.22	1579.7	1630.48	1447.85	1312.83	1224.24	1135.41	967.971	905.91	848.74	785.203	738.013	718.108	693.055	677.916	699.53	682.571	652.324	741.282
29	Gansu	12052.5	11717.2	11403.5	12053.3	14412.8	14732.6	14216	14405.3	13504.7	13714.2	13579.6	12118	11300.8	10150.7	9322.1	8695	7670.56	7683.59	7287.77	6841.62	6376.38	6270.18	5386.41	4320.08	3387.9	3273.8	2910.77	2870.73	2805	2719.91	2756.91	2845.56	2676.95	2530.95	2355.73	2274.79	2140.19	2082.65	1952.14	1839.41	1760.29	1712.27	1602.32	1618.07	1479.3	1560.84	1563.8	1477.35
30	Qinghai	4100.58	4638.99	4846.94	5281.8	5915.03	6123.38	5534.11	5997.37	5002.81	6735.28	6245.61	6481.07	5984.1	5180.25	4837.57	5048.73	5323.64	6669.46	6043.02	6288.85	5946.91	5757.18	4920.3	4119.67	4028.98	4251.28	4215.96	4147.66	4137.58	3728.38	3684.43	4062.28	4283.2	3801.81	3768.85	3579.86	3075.04	3118.92	3444.68	3356.48	3180.29	3218.82	3139.86	2722.33	2478.18	2617.35	2576.9	2414.07
31	Ningxia	8935.45	10067	8543.86	9593.7	11702.7	11574.6	11792.3	11434.5	11328.3	9690.01	10713.5	10004.8	9318	8126.86	8694.88	12224.8	8632.81	8555.16	8482.65	8357.58	7995.77	7523.27	6115.6	5269.75	4943.33	4591.62	4357.6	4358.35	4615.58	4498.87	4739.63	4655.66	5079.59	4944.09	5205.26	4784.85	3651.57	3420.95	3236	3446.56	3168.34	3162.42	3084.01	3016.48	2799.07	284.096	2873.95	2891.84
32	Xinjiang	2969.37	3161.73	4067.86	4495.02	4584.64	4906.08	5149.73	4751.26	4207.36	4049.82	4094.11	3862.51	3662.4	3275.12	3254.5	2479.25	2790.56	2854.79	2630.86	2292.05	2131.21	1912.08	1588.21	1352.83	1497.74	1332.97	1424.71	1455.55	1341.95	1326.9	1330.73	1243.78	1203.66	1190.93	1169.69	1173.15	1145.94	1280.98	1217.4	1269.43	1534.25	1841.75	2049.12	2316.77	2400.55	2336.76	2202.2	2109.27
[truncated: 1 more columns]

## Sheet: GDP
ID	province	1972	1973	1974	1975	1976	1977	1978	1979	1980	1981	1982	1983	1984	1985	1986	1987	1988	1989	1990	1991	1992	1993	1994	1995	1996	1997	1998	1999	2000	2001	2002	2003	2004	2005	2006	2007	2008	2009	2010	2011	2012	2013	2014	2015	2016	2017	2018	2019
1	Beijing	67.19	73.03	80.19	91.25	93.84	99.09	108.84	120.11	139.07	139.15	154.94	183.13	216.61	257.12	284.86	326.82	410.22	455.96	500.82	598.89	709.1	886.21	1145.31	1507.69	1789.2	2075.63	2375.97	2677.59	3161	3710.52	4330.4	5023.77	6060.28	6969.52	8117.78	9846.81	11115	12153	14113.6	16251.9	17879.4	19500.6	21330.8	23014.6	25669.1	28014.9	30320	35371.3
2	Tianjin	56.37	60.33	66.69	69.73	65.25	67.73	82.65	93.01	103.53	107.96	114.11	123.42	147.53	175.78	194.74	220.12	259.71	283.49	310.95	342.65	411.04	538.94	732.89	931.97	1121.93	1264.63	1374.6	1500.95	1701.88	1919.09	2150.76	2578.03	3110.97	3905.64	4462.74	5252.76	6719.01	7521.85	9224.46	11307.3	12893.9	14370.2	15726.9	16538.2	17885.2	18549.2	18809.6	14104.3
3	Hebei	103	112.57	121.39	132.79	133.95	158.18	183.06	203.22	219.24	222.54	251.45	283.21	332.22	396.75	436.65	521.92	701.33	822.83	896.33	1072.07	1278.5	1690.84	2187.49	2849.52	3452.97	3953.78	4256.01	4514.19	5043.96	5516.76	6018.28	6921.29	8477.63	10012.1	11467.6	13607.3	16012	17235.5	20394.3	24515.8	26575	28301.4	29421.2	29806.1	32070.5	34016.3	36010.3	35104.5
4	Shanxi	61.64	66.2	64.42	69.81	64.61	75.26	87.99	106.43	108.76	121.71	139.22	155.06	197.42	218.99	235.11	257.23	316.69	376.26	429.27	468.51	551.12	680.41	826.66	1076.03	1292.11	1476	1611.08	1667.1	1845.72	2029.53	2324.8	2855.23	3571.37	4230.53	4878.61	6024.45	7315.4	7358.31	9200.86	11237.5	12112.8	12602.2	12761.5	12766.5	13050.4	15528.4	16818.1	17026.7
5	Inner Mongolia	39.36	44.07	43.26	48.55	48.09	51.65	58.04	64.14	68.4	77.9	93.22	105.88	128.2	163.83	181.58	212.27	270.8	292.7	319.3	359.66	421.7	537.81	695.06	857.06	1023.09	1153.51	1262.54	1379.31	1539.12	1713.81	1940.94	2388.38	3041.07	3905.03	4944.25	6423.18	8496.2	9740.25	11672	14359.9	15880.6	16832.4	17770.2	17831.5	18128.1	16096.2	17289.2	17212.5
7	Liaoning	154	172	185.1	198.5	204	203.8	229.2	245	281	288.6	315.1	364	438.2	518.6	605.3	719.1	881	1003.8	1062.7	1200.1	1473	2010.8	2461.8	2793.4	3157.7	3582.5	3881.7	4171.7	4669.1	5033.1	5458.2	6002.5	6672	8047.26	9304.52	11164.3	13668.6	15212.5	18457.3	22226.7	24846.4	27077.7	28626.6	28669	22246.9	23409.2	25315.3	24909.5
8	Jilin	56	63.3	65.1	72.3	67.3	72.9	82	91.1	98.6	111.2	121.7	150.1	174.4	200.4	227.2	297.5	368.7	391.7	425.3	463.5	558.1	718.6	937.7	1137.2	1346.8	1464.3	1577.1	1682.1	1951.5	2120.4	2345.5	2662.1	3122	3620.27	4275.12	5284.69	6426.1	7278.75	8667.58	10568.8	11939.2	12981.5	13803.1	14063.1	14776.8	14944.5	15074.6	11726.8
9	Heilongjiang	115.7	123.5	131.4	141.5	144.2	155.7	174.8	187.2	221	228.3	248.4	276.9	318.3	355	400.8	454.6	552	630.6	715.2	822.3	959.7	1198.4	1604.9	1991.4	2370.5	2667.5	2774.4	2866.3	3151.4	3390.1	3637.2	4057.4	4750.6	5513.7	6211.8	7104	8314.37	8587	10368.6	12582	13691.6	14382.9	15039.4	15083.7	15386.1	15902.7	16361.6	13612.7
10	Shanghai	170.98	185.35	193.45	204.12	208.12	230.36	272.81	286.43	311.89	324.76	337.07	351.81	390.85	466.75	490.83	545.46	648.3	696.54	781.66	893.77	1114.32	1519.23	1990.86	2499.43	2957.55	3438.79	3801.09	4188.73	4771.17	5210.12	5741.03	6694.23	8072.83	9247.66	10572.2	12494	14069.9	15046.5	17166	19195.7	20181.7	21602.1	23567.7	25123.5	28178.7	30633	32679.9	38155.3
11	Jiangsu	157.31	170.93	171.94	184.16	187.97	202.4	249.24	298.55	319.8	350.02	390.17	437.65	518.85	651.82	744.94	922.33	1208.85	1321.85	1416.5	1601.38	2136.02	2998.16	4057.39	5155.25	6004.21	6680.34	7199.95	7697.82	8553.69	9456.84	10606.9	12442.9	15003.6	18598.7	21742	26018.5	30982	34457.3	41425.5	49110.3	54058.2	59161.8	65088.3	70116.4	77388.3	85869.8	92595.4	99631.5
12	Zhejiang	84.39	86.99	86.57	84.23	87.27	100	123.72	157.75	179.92	204.86	234.01	257.09	323.25	429.16	502.47	606.99	770.25	849.44	904.69	1089.33	1375.7	1925.91	2689.28	3557.55	4188.53	4686.11	5052.62	5443.92	6141.03	6898.34	8003.67	9705.02	11648.7	13417.7	15718.5	18753.7	21462.7	22990.3	27722.3	32318.8	34665.3	37568.5	40173	42886.5	47251.4	51768.3	56197.2	62351.7
13	Anhui	85.9	92.3	91.5	97.1	105.8	108.1	114.1	127.5	141	170.6	187.1	215.7	265.8	331.4	382.8	442.6	546.9	616.2	658	663.6	801.2	1037.1	1320.5	1810.6	2093.3	2347.4	2542.9	2712.3	2902.2	3246.7	3519.8	3923.1	4759.31	5350.17	6112.5	7360.92	8851.66	10062.8	12359.3	15300.6	17212	19038.9	20848.8	22005.6	24407.6	27018	30006.8	37114
14	Fujian	44.5	43.64	45.16	46.48	46.92	52.41	66.37	74.11	87.06	105.62	117.81	127.76	157.06	200.48	222.54	279.24	383.21	458.4	522.28	619.87	784.68	1114.2	1644.39	2094.9	2484.25	2870.9	3159.91	3414.19	3764.54	4072.85	4467.55	4983.67	5763.35	6554.69	7583.85	9248.53	10823	12236.5	14737.1	17560.2	19701.8	21759.6	24055.8	25979.8	28810.6	32182.1	35804	42395
15	Jiangxi	66.61	66.84	64.73	68.12	64.34	74.78	87	104.15	111.15	121.26	133.96	144.13	169.11	207.89	230.82	262.9	325.83	376.46	428.62	479.37	572.55	723.04	948.16	1169.73	1409.74	1605.77	1719.87	1853.65	2003.07	2175.68	2450.48	2807.41	3456.7	4056.76	4820.53	5800.25	6971.05	7655.18	9451.26	11702.8	12948.9	14338.5	15714.6	16723.8	18499	20006.3	21984.8	24757.5
16	Shandong	146.52	154.33	130.81	166.19	179.58	207.07	225.45	251.6	292.13	346.57	395.38	459.83	581.56	680.46	742.05	892.29	1117.66	1293.94	1511.19	1810.54	2196.53	2770.37	3844.5	4953.35	5883.8	6537.07	7021.35	7493.84	8337.47	9195.04	10275.5	12078.1	15021.8	18366.9	21900.2	25776.9	30933.3	33896.7	39169.9	45361.8	50013.2	54684.3	59426.6	63002.3	68024.5	72634.1	76469.7	71067.5
17	Henan	111.41	117.05	119.92	127.77	125.52	144.11	162.92	190.09	229.16	249.69	263.3	327.95	370.04	451.74	502.91	609.6	749.09	850.71	934.65	1045.73	1279.75	1660.18	2216.83	2988.37	3634.69	4041.09	4308.24	4517.94	5052.99	5533.01	6035.48	6867.7	8553.79	10587.4	12362.8	15012.5	18018.5	19480.5	23092.4	26931	29599.3	32155.9	34938.2	37002.2	40471.8	44552.8	48055.9	54259.2
18	Hubei	102.84	113.29	107.34	120.1	114.64	131.11	151	188.46	199.38	219.75	241.55	262.58	328.22	396.26	442.04	517.77	626.52	717.08	824.38	913.38	1088.39	1325.83	1700.92	2109.38	2499.77	2856.47	3114.02	3229.29	3545.39	3880.53	4212.82	4757.45	5633.24	6590.19	7617.47	9333.4	11328.9	12961.1	15967.6	19632.3	22250.5	24668.5	27379.2	29550.2	32655.4	35478.1	39366.6	45828.3
19	Hunan	107.01	115.8	108.17	118.4	118.53	129.17	146.99	178.01	191.72	209.68	232.52	257.43	287.29	349.95	397.68	469.44	584.07	640.8	744.44	833.3	986.98	1244.71	1650.02	2132.13	2540.13	2849.27	3025.53	3214.54	3551.49	3831.9	4151.54	4659.99	5641.94	6596.1	7688.67	9439.6	11555	13059.7	16038	19669.6	22154.2	24501.7	27037.3	28902.2	31551.4	33903	36425.8	39752.1
20	Guangdong	118.47	128.96	138.2	157.66	156.38	168.9	185.85	209.34	249.65	290.36	339.92	368.75	458.74	577.38	667.53	846.69	1155.37	1381.39	1559.03	1893.3	2447.54	3469.28	4619.02	5933.05	6834.97	7774.53	8530.88	9250.68	10741.2	12039.2	13502.4	15844.6	18864.6	22557.4	26587.8	31777	36796.7	39482.6	46013.1	53210.3	57067.9	62164	67809.9	72812.6	80854.9	89705.2	97277.8	107671
21	Guangxi	53.47	58.53	62.27	67.02	67.32	68.75	75.85	84.59	97.33	113.46	129.15	134.6	150.27	180.97	205.46	241.56	313.28	383.44	449.06	518.59	646.6	871.7	1198.29	1497.56	1697.9	1817.25	1911.3	1971.41	2080.04	2279.34	2523.73	2821.11	3433.5	3984.1	4746.16	5823.41	7021	7759.16	9569.85	11720.9	13035.1	14378	15672.9	16803.1	18317.6	18523.3	20352.5	21237.1
22	Hainan	0	0	0	0	0	0	16.4	17.45	19.33	22.23	28.86	31.12	37.18	43.26	48.03	57.28	77	91.32	102.42	120.52	184.92	260.41	331.98	363.25	389.68	411.16	442.13	476.67	526.82	579.17	642.73	713.96	819.66	897.99	1044.91	1254.17	1503.06	1654.21	2064.5	2522.66	2855.54	3146.46	3500.72	3702.76	4053.2	4462.54	4832.05	5308.93
23	Chongqing	43.16	43.96	43.29	50.44	50.39	56.67	67.32	75.87	84.77	90.67	100.6	111.46	131.27	151.96	170.34	190.35	240.05	278.47	299.82	341.55	420.18	553.05	755.96	1016.25	1187.47	1360.24	1440.56	1491.99	1603.16	1765.68	1990.01	2272.82	2692.81	3467.72	3907.23	4676.13	5793.66	6530.01	7925.58	10011.4	11409.6	12656.7	14262.6	15717.3	17740.6	19424.7	20263.2	23605.8
24	Sichuan	141.95	147.9	152.04	167.43	183.45	212.82	251.93	281.63	314.08	332.99	375.83	422.46	489.33	573.11	628.57	721.21	899.74	1023.45	1190.77	1357.86	1597.45	2039.13	2757.37	3459.46	4059.12	4601.71	4914.65	5141.11	5531.36	6059.18	6715.02	7605.91	9072.44	10852.8	12545	15181.4	18299.9	20681.3	25111.1	31038.1	35282.4	38926.5	42799.3	45770.4	32934.5	36980.2	40678.1	46615.8
25	Guizhou	29.62	28.39	24.48	31.1	29.3	37.72	46.62	55.28	60.26	67.89	79.39	87.38	108.27	123.92	139.57	165.5	211.79	235.84	260.14	295.9	339.91	417.69	524.46	636.21	723.18	805.79	858.39	937.5	1029.92	1133.27	1243.43	1426.34	1677.8	2005.42	2338.98	2884.11	3561.56	3912.68	4602.16	5701.84	6852.2	8006.79	9266.39	10502.6	11776.7	13540.8	14806.5	16769.3
26	Yunnan	49.5	54.57	51.78	54.29	49.27	55.84	69.05	76.83	84.27	94.13	110.12	120.07	139.58	164.96	182.28	229.03	301.09	363.05	451.67	517.41	618.69	783.27	983.78	1222.15	1517.69	1676.17	1831.33	1899.82	2011.19	2138.31	2312.82	2556.02	3081.91	3461.73	3988.14	4772.52	5692.12	6169.75	7224.18	8893.12	10309.5	11720.9	12814.6	13619.2	14788.4	16376.8	17881.1	23223.8
27	Tibet	4.25	4.61	4.89	5.14	5.42	5.81	6.65	7.3	8.67	10.4	10.21	10.29	13.68	17.76	16.93	17.71	20.25	21.86	27.7	30.53	33.29	37.42	45.99	56.11	64.98	77.24	91.5	105.98	117.8	139.16	162.04	185.09	220.34	248.8	290.76	341.43	394.85	441.36	507.46	605.83	701.03	807.67	920.83	1026.39	1151.41	1310.92	1477.63	1687.82
28	Shaanxi	57.8	59.6	62	64.9	62.9	70	81.1	94.5	94.9	102.1	112	123.4	149.4	180.9	208.3	245	314.5	358.4	404.3	468.4	531.6	678.2	839	1036.9	1215.8	1363.6	1458.4	1592.6	1804	2010.6	2253.4	2587.7	3175.6	3933.72	4743.61	5757.29	7314.58	8169.8	10123.5	12512.3	14453.7	16045.2	17689.9	18021.9	19399.6	21898.8	24438.3	25793.2
29	Gansu	41.17	43.85	49.59	57.37	56.45	58.72	64.73	67.51	73.9	70.89	76.88	91.5	103.17	123.39	140.74	159.52	191.84	216.84	242.8	271.39	317.79	372.24	453.61	557.76	722.52	793.57	887.67	956.32	1052.88	1125.37	1232.03	1399.83	1688.49	1933.98	2276.7	2702.4	3166.82	3387.56	4120.75	5020.37	5650.2	6268.01	6836.82	6790.32	7200.37	7459.9	8246.07	8718.3
30	Qinghai	10.34	11.08	11.76	12.42	12.24	13.13	15.54	15.19	17.79	17.49	19.95	22.45	26.42	33.01	38.44	43.38	54.96	60.37	69.94	75.1	87.52	109.68	138.4	167.8	184.17	202.79	220.92	239.38	263.68	300.13	340.65	390.2	466.1	543.32	648.5	797.35	1018.62	1081.27	1350.43	1670.44	1893.54	2101.05	2303.32	2417.05	2572.49	2624.83	2865.23	2965.95
31	Ningxia	8.83	8.96	11.4	12.06	11.1	12.13	13	14.36	15.96	17.42	18.22	20.79	24.78	30.27	34.54	39.63	50.29	59.21	64.84	71.78	83.14	104.49	136.26	175.19	202.9	224.59	245.44	264.58	295.02	337.44	377.16	455.36	537.11	612.61	725.9	919.11	1203.92	1353.31	1689.65	2102.21	2341.29	2565.06	2752.1	2911.77	3168.59	3443.56	3705.18	3748.48
32	Xinjiang	24.39	24.67	25.05	28.12	31.78	35.67	39.07	45.63	53.24	59.41	65.24	78.55	89.75	112.24	129.04	148.5	192.72	217.29	261.44	335.91	402.31	495.25	662.32	814.85	900.93	1039.85	1106.95	1163.17	1363.56	1491.6	1612.65	1886.35	2209.09	2604.19	3045.26	3523.16	4183.21	4277.05	5437.47	6610.05	7505.31	8360.24	9273.46	9324.8	9649.7	10882	12199.1	13597.1
[truncated: 1 more columns]
